# Supplementary material for: A Treat-to-Target Approach in IBD: Contemporary Real-World Perspectives from an International Survey
Source: J Clin Med. 2025 Jan 21;14(3):667. doi: 10.3390/jcm14030667 (PMC11818273; doi:10.3390/jcm14030667)
Supplement: Supplementary file 1 [file jcm-14-00667-s001.zip]

Archive with 1 entries (1 files):
- jcm-3365047-supplementary.pdf
